# Supplementary material for: Sequential receptor engagement dictates the broad host range and fitness trade-offs of Salmonella phage PSA5-1
Source: Microbiol Spectr. 2026 May 29;14(7):e00248-26. doi: 10.1128/spectrum.00248-26 (PMC13340146; doi:10.1128/spectrum.00248-26)
Supplement: Additional supplemental tables — Tables S3 to S7. [file spectrum.00248-26-s0002.xlsx]

## Sheet: Table S3
Table S3. Physicochemical characterization of OmpC proteins using ExPASy
Strain Name	Protein ID	Gene locus	No. of amino acids	CDS length (bp)	Molecular weight (kDa)	pI	GRAVY	Subcellular localization	Chromosomal position	Signal peptide	% Identity vs Ref (S12)	Predicted topology / β-barrels	Instability index (II)	Stability	Aliphatic index
S1		ompC	378	1137	93933.4	5.01	0.853	OuterMembrane	chr1	Yes	100		64.13	unstable	24.98
S2		ompC	378	1137	93805.1	5.01	0.851	OuterMembrane	chr1	Yes	97.98		64.33	unstable	25.33
S3		ompC	378	1137	93805.1	5.01	0.851	OuterMembrane	chr1	Yes	97.98		64.33	unstable	25.33
S4		ompC	378	1137	93925.4	5.01	0.86	OuterMembrane	chr1	Yes	99.47		64.96	unstable	24.89
S5		ompC	378	1137	93805.1	5.01	0.851	OuterMembrane	chr1	Yes	97.98		63.66	unstable	25.33
S6		ompC	376	1131	93771	5.02	0.846	OuterMembrane	chr1	Yes	81.54		67.16	unstable	26.44
S7		ompC	378	1137	93805.1	5.01	0.851	OuterMembrane	chr1	Yes	97.98		63.66	unstable	25.33
S8		ompC	378	1137	93925.4	5.01	0.86	OuterMembrane	chr1	Yes	99.12		64.59	unstable	24.89
S9		ompC	378	1137	93933.4	5.01	0.853	OuterMembrane	chr1	Yes	100		64.13	unstable	24.98
S10		ompC	378	1137	93933.4	5.01	0.853	OuterMembrane	chr1	Yes	100		64.13	unstable	24.98
S11		ompC						OuterMembrane	chr1	Yes
S12		ompC	378	1137	93933.4	5.01	0.853	OuterMembrane	chr1	Yes	100		64.13	unstable	24.98

## Sheet: Table S4
Table S4. Genome-wide identification of bacterial anti-phage defense systems using DefenseFinder														All type defense system counts:
Strain	Coting	System ID	Activity	Type	Sybtype	Sys_beg	Sys_end	Genes	Note					Type	Count
S1	NODE_16(1)	NODE_16_Retron_II_9	Defense	Retron	Retron_II	NODE_16_45	NODE_16_46	NODE_16_45, NODE_16_46	Defense system hits: 13 | Hmmer hits: 16					RM	17
S1	NODE_2(1)	NODE_2_RM_Type_III_10	Defense	RM	RM_Type_III	NODE_2_396	NODE_2_397	NODE_2_396, NODE_2_397						Cas	6
S1	NODE_4(1)	NODE_4_RM_Type_I_12	Defense	RM	RM_Type_I	NODE_4_125	NODE_4_127	NODE_4_125, NODE_4_126, NODE_4_127						Paris	6
S1	NODE_4(2)	NODE_4_DS-17_6	Defense	DS-17	DS-17	NODE_4_147	NODE_4_147	NODE_4_147						Retron	4
S1	NODE_4(3)	NODE_4_BREX_I_5	Defense	BREX	BREX_I	NODE_4_155	NODE_4_162	NODE_4_155, NODE_4_156, NODE_4_157, NODE_4_158, NODE_4_161, NODE_4_162						DS-17	4
S1	NODE_4(4)	NODE_4_PARIS_II_8	Defense	Paris	PARIS_II	NODE_4_159	NODE_4_160	NODE_4_159, NODE_4_160						Mokosh	4
S1	NODE_4(5)	NODE_4_Mokosh_TypeII_7	Defense	Mokosh	Mokosh_TypeII	NODE_4_164	NODE_4_164	NODE_4_164						BREX	3
S1	NODE_5(1)	NODE_5_CAS_Class1-Subtype-I-E_13	Defense	Cas	CAS_Class1-Subtype-I-E	NODE_5_88	NODE_5_95	NODE_5_88, NODE_5_89, NODE_5_90, NODE_5_91, NODE_5_92, NODE_5_93, NODE_5_94, NODE_5_95,						PD-T4-1	3
S1	NODE_5(2)	NODE_5_PD-T4-1_3	Defense	PD-T4-1	PD-T4-1	NODE_5_278	NODE_5_278	NODE_5_278						AbiU	3
S1	NODE_5(3)	NODE_5_PARIS_I_2	Defense	Paris	PARIS_I	NODE_5_285	NODE_5_286	NODE_5_285, NODE_5_286						PD-T4-3	2
S1	NODE_5(4)	NODE_5_AbiU_1	Defense	AbiU	AbiU	NODE_5_306	NODE_5_306	NODE_5_306						SDIC3	2
S2	NODE_13(1)	NODE_13_PD-T4-3_2	Defense	PD-T4-3	PD-T4-3	NODE_13_121	NODE_13_121	NODE_13_121	Defense system hits: 8 | Hmmer hits: 9					RosmerTA	2
S2	NODE_2(1)	NODE_2_RM_Type_III_3	Defense	RM	RM_Type_III	NODE_2_169	NODE_2_170	NODE_2_169,NODE_2_170						DS-23	1
S2	NODE_28(1)	NODE_28_CAS_Class1-Subtype-I-E_5	Defense	Cas	CAS_Class1-Subtype-I-E	NODE_28_7	NODE_28_15	NODE_28_7, NODE_28_9, NODE_28_10, NODE_28_11, NODE_28_12, NODE_28_13, NODE_28_14, NODE_28_15						Kiwa	1
S2	NODE_4(1)	NODE_4_RM_Type_II_4	Defense	RM	RM_Type_II	NODE_4_23	NODE_4_27	NODE_4_23, NODE_4_27						Ogmios	1
S2	NODE_6(1)	NODE_6_DS-23_1	Defense	DS-23	DS-23	NODE_6_106	NODE_6_106	NODE_6_106						gcu24	1
S3	NODE_13(1)	NODE_13_PD-T4-3_1	Defense	PD-T4-3	PD-T4-3	NODE_13_34	NODE_13_34	NODE_13_34	Defense system hits: 1 | Hmmer hits: 1					SoFIC	1
S4	NODE_1 (1)	NODE_1_RM_Type_III_2	Defense	RM	RM_Type_III	NODE_1_224	NODE_1_225	NODE_1_224, NODE_1_225	Defense system hits: 8 | Hmmer hits: 14					Dazbog	1
S4	NODE_13(1)	NODE_13_RM_Type_III_3	Defense	RM	RM_Type_III	NODE_13_43	NODE_13_45	NODE_13_43, NODE_13_45						Wadjet	1
S4	NODE_25(1)	NODE_25_SDIC3_1	Defense	SDIC3	SDIC3	NODE_25_4	NODE_25_8	NODE_25_4, NODE_25_5, NODE_25_8						Shango	1
S4	NODE_5(1)	NODE_5_CAS_Class1-Subtype-I-E_4	Defense	Cas	CAS_Class1-Subtype-I-E	NODE_5_162	NODE_5_171	NODE_5_162, NODE_5_163, NODE_5_165, NODE_5_166, NODE_5_167, NODE_5_168, NODE_5_169, NODE_5_171						Ceres	1
S5	NODE_1 (1)	ODE_1_RosmerTA_1	Defense	RosmerTA	RosmerTA	NODE_1_804	NODE_1_805	NODE_1_804, NODE_1_805	Defense system hits: 8 | Hmmer hits: 18					Dodola	1
S5	NODE_2(1)	NODE_2_CAS_Class1-Subtype-I-E_5	Defense	Cas	CAS_Class1-Subtype-I-E	NODE_2_409	NODE_2_416	NODE_2_409, NODE_2_410, NODE_2_411, NODE_2_412, NODE_2_413, NODE_2_414, NODE_2_415, NODE_2_416						gcu233	1
S5	NODE_3(1)	NODE_3_RM_Type_III_4	Defense	RM	RM_Type_III	NODE_3_148	NODE_3_149	NODE_3_148, NODE_3_149						Gao_Iet	1
S5	NODE_4(1)	NODE_4_RM_Type_I_3	Defense	RM	RM_Type_I	NODE_4_124	NODE_4_131	NODE_4_124, NODE_4_129, NODE_4_130, NODE_4_131
S6	NODE_2(1)	NODE_2_RM_Type_IV_4	Defense	RM	RM_Type_IV	NODE_2_289	NODE_2_289	NODE_2_289	Defense system hits: 6 | Hmmer hits: 9
S6	NODE_2(2)	NODE_2_SDIC3_2	Defense	SDIC3	SDIC3	NODE_2_292	NODE_2_296	NODE_2_292, NODE_2_293, NODE_2_296						Defense system count per salmonella strain
S6	NODE_2(3)	NODE_2_Kiwa_1	Defense	Kiwa	Kiwa	NODE_2_302	NODE_2_303	NODE_2_302, NODE_2_303						Strain	Number of defense system
S6	NODE_49(1)	NODE_49_Ogmios_3	Defense	Ogmios	Ogmios	NODE_49_1	NODE_49_1	NODE_49_1						S1	13
S7	N/A	N/A	N/A	N/A	N/A	N/A	N/A	N/A	Defense system hits: 0 | Hmmer hits: 1					S10	13
S8	NODE_1(1)	NODE_1_Mokosh_TypeII_3	Defense	Mokosh	Mokosh_TypeII	NODE_1_288	NODE_1_288	NODE_1_288	Defense system hits: 7 | Hmmer hits: 11					S12	13
S8	NODE_1(2)	NODE_1_RM_Type_II_6	Defense	RM	RM_Type_II	NODE_1_289	NODE_1_290	NODE_1_289, NODE_1_290						S11	9
S8	NODE_1(3)	NODE_1_DS-17_2	Defense	DS-17	DS-17	NODE_1_297	NODE_1_297	NODE_1_297						S2	8
S8	NODE_1(4)	NODE_1_RM_Type_I_5	Defense	RM	RM_Type_I	NODE_1_318	NODE_1_320	NODE_1_318, NODE_1_319, NODE_1_320						S4	8
S8	NODE_4(1)	NODE_4_RM_Type_III_7	Defense	RM	RM_Type_III	NODE_4_232	NODE_4_233	NODE_4_232, NODE_4_233						S5	8
S8	NODE_5(1)	NODE_5_gcu24_1	Defense	gcu24	gcu24	NODE_5_34	NODE_5_34	NODE_5_34						S8	7
S9	NODE_10(1)	NODE_10_RM_Type_III_2	Defense	RM	RM_Type_III	NODE_10_51	NODE_10_52	NODE_10_51, NODE_10_52	Defense system hits: 2 | Hmmer hits: 5					S6	6
S9	NODE_19(1)	NODE_19_Retron_II_1	Defense	Retron	Retron_II	NODE_19_45	NODE_19_46	NODE_19_45, NODE_19_46						S9	2
S10	NODE_16(1)	NODE_16_Retron_II_9	Defense	Retron	Retron_II	NODE_16_28	NODE_16_29	NODE_16_28, NODE_16_29	Defense system hits: 13 | Hmmer hits: 16					S3	1
S10	NODE_2(1)	NODE_2_RM_Type_III_12	Defense	RM	RM_Type_III	NODE_2_396	NODE_2_397	NODE_2_396, NODE_2_397						S7	0
S10	NODE_3(1)	NODE_3_AbiU_6	Defense	AbiU	AbiU	NODE_3_60	NODE_3_60	NODE_3_60
S10	NODE_3(2)	NODE_3_PARIS_I_7	Defense	Paris	PARIS_I	NODE_3_80	NODE_3_81	NODE_3_80, NODE_3_81
S10	NODE_3(3)	NODE_3_PD-T4-1_8	Defense	PD-T4-1	PD-T4-1	NODE_3_88	NODE_3_88	NODE_3_88
S10	NODE_3(4)	NODE_3_CAS_Class1-Subtype-I-E_13	Defense	Cas	CAS_Class1-Subtype-I-E	NODE_3_271	NODE_3_278	NODE_3_271, NODE_3_272, NODE_3_273, NODE_3_274, NODE_3_275, NODE_3_276, NODE_3_277, NODE_3_278
S10	NODE_5(1)	NODE_5_RM_Type_I_11	Defense	RM	RM_Type_I	NODE_5_125	NODE_5_127	NODE_5_125, NODE_5_126, NODE_5_127
S10	NODE_5(2)	NODE_5_DS-17_3	Defense	DS-17	DS-17	NODE_5_147	NODE_5_147	NODE_5_147
S10	NODE_5(3)	NODE_5_BREX_I_2	Defense	BREX	BREX_I	NODE_5_155	NODE_5_162	NODE_5_155, NODE_5_156, NODE_5_157, NODE_5_158, NODE_5_161, NODE_5_162
S10	NODE_5(4)	NODE_5_PARIS_II_5	Defense	Paris	PARIS_II	NODE_5_159	NODE_5_160	NODE_5_159, NODE_5_160
S10	NODE_5(5)	NODE_5_Mokosh_TypeII_4	Defense	Mokosh	Mokosh_TypeII	NODE_5_164	NODE_5_164	NODE_5_164
S11	NODE_1(1)	NODE_1_SoFic_2	Defense	SoFIC	SoFic	NODE_1_136	NODE_1_136	NODE_1_136	Defense system hits: 9 | Hmmer hits: 9
S11	NODE_16(1)	NODE_16_Dazbog_3	Defense	Dazbog	Dazbog	NODE_16_77	NODE_16_78	NODE_16_77, NODE_16_78
S11	NODE_16(2)	NODE_16_Wadjet_III_6	Defense	Wadjet	Wadjet_III	NODE_16_82	NODE_16_85	NODE_16_82, NODE_16_83, NODE_16_84, NODE_16_85
S11	NODE_16(3)	NODE_16_Shango_4	Defense	Shango	Shango	NODE_16_95	NODE_16_97	NODE_16_95, NODE_16_96, NODE_16_97
S11	NODE_2(1)	NODE_2_Ceres_9	Defense	Ceres	Ceres	NODE_2_133	NODE_2_133	NODE_2_133
S11	NODE_4(1)	NODE_4_RosmerTA_1	Defense	RosmerTA	RosmerTA	NODE_4_139	NODE_4_140	NODE_4_139, NODE_4_140
S11	NODE_41(1)	NODE_41_Dodola_7	Defense	Dodola	Dodola	NODE_41_30	NODE_41_31	NODE_41_30, NODE_41_31
S11	NODE_43(1)	NODE_43_gcu233_8	Defense	gcu233	gcu233	NODE_43_28	NODE_43_28	NODE_43_28
S11	NODE_6(1)	NODE_6_Gao_Iet_10	Defense	Gao_Iet	Gao_Iet	NODE_6_30	NODE_6_31	NODE_6_30, NODE_6_31
S12	NODE_16(1)	NODE_16_Retron_II_9	Defense	Retron	Retron_II	NODE_16_45	NODE_16_46	NODE_16_45, NODE_16_46	Defense system hits: 13 | Hmmer hits: 16
S12	NODE_2(1)	NODE_2_RM_Type_III_12	Defense	RM	RM_Type_III	NODE_2_105	NODE_2_106	NODE_2_105, NODE_2_106
S12	NODE_3(1)	NODE_3_AbiU_1	Defense	AbiU	AbiU	NODE_3_59	NODE_3_59	NODE_3_59
S12	NODE_3(2)	NODE_3_PARIS_I_2	Defense	Paris	PARIS_I	NODE_3_79	NODE_3_80	NODE_3_79, NODE_3_80
S12	NODE_3(3)	NODE_3_PD-T4-1_3	Defense	PD-T4-1	PD-T4-1	NODE_3_87	NODE_3_87	NODE_3_87
S12	NODE_3(4)	NODE_3_CAS_Class1-Subtype-I-E_13	Defense	Cas	CAS_Class1-Subtype-I-E	NODE_3_270	NODE_3_277	NODE_3_270, NODE_3_271, NODE_3_272, NODE_3_273, NODE_3_274, NODE_3_275, NODE_3_276, NODE_3_277
S12	NODE_5(1)	NODE_5_Mokosh_TypeII_7	Defense	Mokosh	Mokosh_TypeII	NODE_5_166	NODE_5_166	NODE_5_166
S12	NODE_5(2)	NODE_5_BREX_I_5	Defense	BREX	BREX_I	NODE_5_168	NODE_5_175	NODE_5_168, NODE_5_169, NODE_5_172, NODE_5_173, NODE_5_174, NODE_5_175
S12	NODE_5(3)	NODE_5_PARIS_II_8	Defense	Paris	PARIS_II	NODE_5_170	NODE_5_171	NODE_5_170, NODE_5_171
S12	NODE_5(4)	NODE_5_DS-17_6	Defense	DS-17	DS-17	NODE_5_183	NODE_5_183	NODE_5_183
S12	NODE_5(5)	NODE_5_RM_Type_I_11	Defense	RM	RM_Type_I	NODE_5_203	NODE_5_205	NODE_5_203, NODE_5_204, NODE_5_205

## Sheet: Table S5
Table S5. DefenseFinder-predicted anti-phage defense genes in Salmonella strains
Strains Name	Nodes	Protein in System	Position	Model fqn	Activity	System id	System loci	locus_num	score	sys_occ	Gene ref	Status	sequence length	i_level	Score	Profile cov	Sequence cov
S1	NODE_16	NODE_16_45	3679	Retron - Retron_II	Defense	Retron_II_9	1	1	2	1	Retron__RT_Tot_1	mandatory	312	1e-126	420.4	0.99	0.994
		NODE_16_46	3680	Retron - Retron_II	Defense	Retron_II_9	1	1	2	1	Retron_II__NDT	mandatory	321	1.4e-126	420.2	0.975	0.972
	NODE_2	NODE_2_396	870	RM - RM_Type_III	Defense	RM_Type_III_10	1	1	2	1	RM_Type_III__Type_III_REases_FAM_0.einsi_trimmed	mandatory	991	0	1322.9	0.999	0.993
		NODE_2_397	871	RM - RM_Type_III	Defense	RM_Type_III_10	1	1	2	1	RM_Type_III__Type_III_MTases_FAM_0	mandatory	653	5.2e-214	710.9	0.986	0.998
	NODE_4	NODE_4_125	3422	RM - RM_Type_I Defense	Defense	RM_Type_I_12	1	1	3	1	RM__Type_I_REases_FAM_0.einsi_trimmed	mandatory	1170	0	1135.3	0.975	0.844
		NODE_4_126	3423	RM - RM_Type_I	Defense	RM_Type_I_12	1	1	3	1	RM__Type_I_MTases_FAM_0	mandatory	530	4.2e-253	838.6	0.996	0.968
		NODE_4_127	3424	RM - RM_Type_I	Defense	RM_Type_I_12	1	1	3	1	RM__Type_I_S_01	mandatory	470	7.2e-91	303.8	0.705	0.966
		NODE_4_147	3444	DS-17 - DS-17	Defense	DS-17_6	1	1	1	1	DS-17__DS-17	mandatory	332	8.8e-149	493.4	0.991	0.994
		NODE_4_155	3452	BREX - BREX_I	Defense	BREX_I_5	1	1	5.5	1	BREX__brxA_DUF1819	mandatory	203	3.1e-51	171.8	0.978	0.887
		NODE_4_156	3453	BREX - BREX_I	Defense	BREX_I_5	1	1	5.5	1	BREX__brxB_DUF1788	mandatory	201	9e-36	120.7	0.992	0.607
		NODE_4_157	3454	BREX - BREX_I	Defense	BREX_I_5	1	1	5.5	1	BREX__brxC	accessory	1214	0	1410.7	0.966	0.999
		NODE_4_158	3455	BREX - BREX_I	Defense	BREX_I_5	1	1	5.5	1	BREX__pglX1	mandatory	1226	0	1657.8	0.909	0.998
		NODE_4_159	3456	Paris - PARIS_II	Defense	PARIS_II_8	1	1	2	1	Paris_II__AriA_AAA21	mandatory	364	2e-51	173.6	0.856	0.973
		NODE_4_160	3457	Paris - PARIS_II	Defense	PARIS_II_8	1	1	2	1	Paris_II__AriB_DUF4435_II	mandatory	271	3.8e-44	149.8	0.919	0.982
		NODE_4_161	3458	BREX - BREX_I	Defense	BREX_I_5	1	1	5.5	1	BREX__pglZB	mandatory	866	0	1045.1	1	0.999
		NODE_4_162	3459	BREX - BREX_I	Defense	BREX_I_5	1	1	5.5	1	BREX__brxL	mandatory	695	4e-229	760.7	0.682	0.755
		NODE_4_164	3461	Mokosh - Mokosh_TypeII	Defense	Mokosh_TypeII_7	1	1	1	1	Mokosh_TypeII__MkoC	mandatory	1172	0	1701.2	0.999	0.997
	NODE_5	NODE_5_88	1353	CasFinder - CAS_Class1-Subtype-I-E	Defense	CAS_Class1-Subtype-I-E_13	1	1	8	1	cas3_I_5	accessory	888	1.1e-180	600.6	0.977	0.843
		NODE_5_89	1354	CasFinder - CAS_Class1-Subtype-I-E	Defense	CAS_Class1-Subtype-I-E_13	1	1	8	1	cas8e_I-E_1	mandatory	519	1.2e-173	576.6	1	0.967
		NODE_5_90	1355	CasFinder - CAS_Class1-Subtype-I-E	Defense	CAS_Class1-Subtype-I-E_13	1	1	8	1	cse2gr11_I-E_2	mandatory	187	5.2e-36	122	1	0.818
		NODE_5_91	1356	CasFinder - CAS_Class1-Subtype-I-E	Defense	CAS_Class1-Subtype-I-E_13	1	1	8	1	cas7_I-E_16	mandatory	353	6.2e-118	392.4	1	0.915
		NODE_5_92	1357	CasFinder - CAS_Class1-Subtype-I-E	Defense	CAS_Class1-Subtype-I-E_13	1	1	8	1	cas5_I-E_3	mandatory	249	9.8e-55	183.2	0.978	0.723
		NODE_5_93	1358	CasFinder - CAS_Class1-Subtype-I-E	Defense	CAS_Class1-Subtype-I-E_13	1	1	8	1	cas6e_I_II_III_IV_V_VI_1	mandatory	217	8.9e-73	242.8	0.995	0.977
		NODE_5_94	1359	CasFinder - CAS_Class1-Subtype-I-E	Defense	CAS_Class1-Subtype-I-E_13	1	1	8	1	cas1_I-E_1	mandatory	307	3.5e-113	375.2	0.996	0.85
		NODE_5_95	1360	CasFinder - CAS_Class1-Subtype-I-E	Defense	CAS_Class1-Subtype-I-E_13	1	1	8	1	cas2_I-E_1	accessory	98	4e-40	133.9	1	0.929
		NODE_5_278	1543	PD-T4-1 - PD-T4-1	Defense	PD-T4-1_3	1	1	1	1	PD-T4-1__PD-T4-1	mandatory	401	3.3e-199	659.4	0.992	0.933
		NODE_5_285	1550	Paris - PARIS_I	Defense	PARIS_I_2	1	1	2	1	Paris_I__AriB_DUF4435_I	mandatory	289	1.9e-53	180.3	0.887	0.962
		NODE_5_286	1551	Paris - PARIS_I	Defense	PARIS_I_2	1	1	2	1	Paris_I__AriA_AAA15	mandatory	428	4.9e-85	284.6	0.942	0.993
		NODE_5_306	1571	AbiU - AbiU	Defense	AbiU_1	1	1	1	1	AbiU__AbiU	mandatory	566	5e-44	148.9	0.865	0.866
S2	NODE_13	NODE_13_121	121	PD-T4-3 - PD-T4-3	Defense	PD-T4-3_2	1	1	1	1	PD-T4-3__PD-T4-3	mandatory	260	1.3e-121	402.9	0.996	0.981
	NODE_2	NODE_2_169	850	RM - RM_Type_III	Defense	RM_Type_III_3	1	1	2	1	RM_Type_III__Type_III_MTases_FAM_0	mandatory	653	5e-214	710.9	0.986	0.998
		NODE_2_170	851	RM - RM_Type_III	Defense	RM_Type_III_3	1	1	2	1	RM_Type_III__Type_III_REases_FAM_0.einsi_trimmed	mandatory	991	0	1317.6	0.999	0.993
	NODE_28	NODE_28_7	2873	CasFinder - CAS_Class1-Subtype-I-E	Defense	CAS_Class1-Subtype-I-E_5	1	1	8	1	cas3_I_5	accessory	888	9.1e-177	587.6	0.977	0.843
		NODE_28_9	2875	CasFinder - CAS_Class1-Subtype-I-E	Defense	CAS_Class1-Subtype-I-E_5	1	1	8	1	cas8e_I-E_1	mandatory	341	2.9e-83	278.5	0.626	0.944
		NODE_28_10	2876	CasFinder - CAS_Class1-Subtype-I-E	Defense	CAS_Class1-Subtype-I-E_5	1	1	8	1	cse2gr11_I-E_2	mandatory	183	5.7e-36	121.9	1	0.836
		NODE_28_11	2877	CasFinder - CAS_Class1-Subtype-I-E	Defense	CAS_Class1-Subtype-I-E_5	1	1	8	1	cas7_I-E_16	mandatory	353	5.6e-119	395.8	1	0.915
		NODE_28_12	2878	CasFinder - CAS_Class1-Subtype-I-E	Defense	CAS_Class1-Subtype-I-E_5	1	1	8	1	cas5_I-E_3	mandatory	249	6.5e-55	183.8	0.978	0.723
		NODE_28_13	2879	CasFinder - CAS_Class1-Subtype-I-E	Defense	CAS_Class1-Subtype-I-E_5	1	1	8	1	cas6e_I_II_III_IV_V_VI_1	mandatory	217	6.4e-73	243.3	0.995	0.977
		NODE_28_14	2880	CasFinder - CAS_Class1-Subtype-I-E	Defense	CAS_Class1-Subtype-I-E_5	1	1	8	1	cas1_I-E_1	mandatory	307	4.6e-113	374.8	0.996	0.85
		NODE_28_15	2881	CasFinder - CAS_Class1-Subtype-I-E	Defense	CAS_Class1-Subtype-I-E_5	1	1	8	1	cas2_I-E_1	accessory	98	4e-40	133.9	1	0.929
	NODE_4	NODE_4_23	3094	RM - RM_Type_II	Defense	RM_Type_II_4	1	1	2	1	RM_Type_II__Type_II_REase01	mandatory	292	1.9e-39	134.3	0.858	0.973
		NODE_4_27	3098	RM - RM_Type_II	Defense	RM_Type_II_4	1	1	2	1	RM_Type_II__Type_II_MTases_FAM_0	mandatory	424	1.1e-60	203.8	0.853	0.915
	NODE_6	NODE_6_106	2649	DS-23 - DS-23	Defense	DS-23_1	1	1	1	1	DS-23__DS-23	mandatory	793	3.1e-132	440.3	0.994	0.963
S3	NODE_13	NODE_13_34	34	PD-T4-3 - PD-T4-3	Defense	PD-T4-3_1	1	1	1	1	PD-T4-3__PD-T4-3	mandatory	260	2.1e-123	402.9	0.996	0.981
S4	NODE_1	NODE_1_224	2014	RM - RM_Type_III	Defense	RM_Type_III_2	1	1	2	1	RM_Type_III__Type_III_MTases_FAM_0	mandatory	659	8e-177	586.9	0.991	0.986
		NODE_1_225	2015	RM - RM_Type_III	Defense	RM_Type_III_2	1	1	2	1	RM_Type_III__Type_III_REases_FAM_0.einsi_trimmed	mandatory	987	4.9e-252	836.1	0.993	0.997
	NODE_13	NODE_13_43	43	RM - RM_Type_III	Defense	RM_Type_III_3	1	1	2	1	RM_Type_III__Type_III_REases_FAM_0.einsi_trimmed	mandatory	802	0	1026.5	0.781	0.991
		NODE_13_45	45	RM - RM_Type_III	Defense	RM_Type_III_3	1	1	2	1	RM_Type_III__Type_III_MTases_FAM_0	mandatory	653	6.2e-214	709.5	0.986	0.998
	NODE_25	NODE_25_4	1271	SDIC3 - SDIC3	Defense	SDIC3_1	1	1	3	1	SDIC3__SDIC3F	mandatory	778	0	1238.4	0.994	0.996
		NODE_25_5	1272	SDIC3 - SDIC3	Defense	SDIC3_1	1	1	3	1	SDIC3__SDIC3E	mandatory	107	1.6e-43	144.2	0.885	0.935
		NODE_25_8	1275	SDIC3 - SDIC3	Defense	SDIC3_1	1	1	3	1	SDIC3__SDIC3C	mandatory	197	7.9e-84	277	0.995	0.985
	NODE_5	NODE_5_162	1718	CasFinder - CAS_Class1-Subtype-I-E	Defense	CAS_Class1-Subtype-I-E_4	1	1	8	1	cas2_I-E_1	accessory	98	1.7e-41	137.2	1	0.929
		NODE_5_163	1719	CasFinder - CAS_Class1-Subtype-I-E	Defense	CAS_Class1-Subtype-I-E_4	1	1	8	1	cas1_I-E_1	mandatory	208	8.1e-75	248.4	0.66	0.832
		NODE_5_165	1721	CasFinder - CAS_Class1-Subtype-I-E	Defense	CAS_Class1-Subtype-I-E_4	1	1	8	1	cas6e_I_II_III_IV_V_VI_1	mandatory	235	1e-92	306.9	1	0.991
		NODE_5_166	1722	CasFinder - CAS_Class1-Subtype-I-E	Defense	CAS_Class1-Subtype-I-E_4	1	1	8	1	cas5_I-E_3	mandatory	242	1.1e-54	182	0.945	0.727
		NODE_5_167	1723	CasFinder - CAS_Class1-Subtype-I-E	Defense	CAS_Class1-Subtype-I-E_4	1	1	8	1	cas7_I-E_16	mandatory	353	2e-98	327.1	0.911	0.921
		NODE_5_168	1724	CasFinder - CAS_Class1-Subtype-I-E	Defense	CAS_Class1-Subtype-I-E_4	1	1	8	1	cse2gr11_I-E_2	mandatory	201	2.2e-37	125.7	0.994	0.841
		NODE_5_169	1725	CasFinder - CAS_Class1-Subtype-I-E	Defense	CAS_Class1-Subtype-I-E_4	1	1	8	1	cas8e_I-E_1	mandatory	512	4.5e-167	553.8	1	0.979
		NODE_5_171	1727	CasFinder - CAS_Class1-Subtype-I-E	Defense	CAS_Class1-Subtype-I-E_4	1	1	8	1	cas3_I_5	accessory	736	8.2e-92	305.7	0.717	0.774
S5	NODE_1	NODE_1_804	1443	RosmerTA - RosmerTA	Defense	RosmerTA_1	1	1	2	1	RosmerTA__RmrA_2585209417	mandatory	369	7.5e-143	473.6	0.994	0.967
		NODE_1_805	1444	RosmerTA - RosmerTA	Defense	RosmerTA_1	1	1	2	1	RosmerTA__RmrT_2585209417	mandatory	224	9.9e-60	199.7	0.952	0.946
	NODE_2	NODE_2_409	3411	CasFinder - CAS_Class1-Subtype-I-E	Defense	CAS_Class1-Subtype-I-E_5	1	1	8	1	cas3_I_5	accessory	888	1.3e-180	600.4	0.977	0.843
		NODE_2_410	3412	CasFinder - CAS_Class1-Subtype-I-E	Defense	CAS_Class1-Subtype-I-E_5	1	1	8	1	cas8e_I-E_1	mandatory	519	6.1e-170	564.3	1	0.967
		NODE_2_411	3413	CasFinder - CAS_Class1-Subtype-I-E	Defense	CAS_Class1-Subtype-I-E_5	1	1	8	1	cse2gr11_I-E_2	mandatory	185	4.9e-36	122.1	1	0.827
		NODE_2_412	3414	CasFinder - CAS_Class1-Subtype-I-E	Defense	CAS_Class1-Subtype-I-E_5	1	1	8	1	cas7_I-E_16	mandatory	353	7.2e-119	395.4	1	0.915
		NODE_2_413	3415	CasFinder - CAS_Class1-Subtype-I-E	Defense	CAS_Class1-Subtype-I-E_5	1	1	8	1	cas5_I-E_3	mandatory	249	3.4e-55	184.7	0.978	0.723
		NODE_2_414	3416	CasFinder - CAS_Class1-Subtype-I-E	Defense	CAS_Class1-Subtype-I-E_5	1	1	8	1	cas6e_I_II_III_IV_V_VI_1	mandatory	217	6.6e-74	246.4	0.995	0.977
		NODE_2_415	3417	CasFinder - CAS_Class1-Subtype-I-E	Defense	CAS_Class1-Subtype-I-E_5	1	1	8	1	cas1_I-E_1	mandatory	307	4.2e-113	374.9	0.996	0.85
		NODE_2_416	3418	CasFinder - CAS_Class1-Subtype-I-E	Defense	CAS_Class1-Subtype-I-E_5	1	1	8	1	cas2_I-E_1	accessory	98	3.9e-40	133.9	1	0.929
	NODE_3	NODE_3_148	4010	RM - RM_Type_III	Defense	RM_Type_III_4	1	1	2	1	RM_Type_III__Type_III_MTases_FAM_0	mandatory	653	1.7e-213	709.1	0.986	0.998
		NODE_3_149	4011	RM - RM_Type_III	Defense	RM_Type_III_4	1	1	2	1	RM_Type_III__Type_III_REases_FAM_0.einsi_trimmed	mandatory	991	0	1321.2	0.999	0.993
	NODE_4	NODE_4_124	2606	RM - RM_Type_I	Defense	RM_Type_I_3	1	1	3	1	RM__Type_I_MTases_FAM_0	mandatory	418	5.8e-58	195	0.605	0.66
		NODE_4_129	2611	RM - RM_Type_I	Defense	RM_Type_I_3	1	1	3	1	RM__Type_I_MTases_FAM_0	mandatory	540	2.2e-173	575.8	0.992	0.981
		NODE_4_130	2612	RM - RM_Type_I	Defense	RM_Type_I_3	1	1	3	1	RM__Type_I_S_01	mandatory	435	2.2e-55	186.5	0.73	0.961
		NODE_4_131	2613	RM - RM_Type_I	Defense	RM_Type_I_3	1	1	3	1	RM__Type_I_REases_FAM_0.einsi_trimmed	mandatory	1089	0	1134.7	0.994	0.975
S6	NODE_2	NODE_2_289	574	RM - RM_Type_IV	Defense	RM_Type_IV_4	1	1	1	1	RM_Type_IV__Type_IV_05	mandatory	217	2.7e-23	79.9	0.469	0.618
		NODE_2_292	577	SDIC3 - SDIC3	Defense	SDIC3_2	1	1	3	1	SDIC3__SDIC3F	mandatory	778	0	1235.4	0.994	0.996
		NODE_2_293	578	SDIC3 - SDIC3	Defense	SDIC3_2	1	1	3	1	SDIC3__SDIC3E	mandatory	107	1.3e-43	144.2	0.885	0.935
		NODE_2_296	581	SDIC3 - SDIC3	Defense	SDIC3_2	1	1	3	1	SDIC3__SDIC3C	mandatory	197	1.1e-84	279.5	0.995	0.985
		NODE_2_302	587	Kiwa - Kiwa	Defense	Kiwa_1	1	1	2	1	Kiwa__KwaA	mandatory	172	1.7e-32	109.3	0.937	0.988
		NODE_2_303	588	Kiwa - Kiwa	Defense	Kiwa_1	1	1	2	1	Kiwa__KwaB	mandatory	298	3.5e-98	325.1	0.99	0.987
	NODE_49	NODE_49_1	1650	Ogmios - Ogmios	Defense	Ogmios_3	1	1	1	1	Ogmios__VCA0308	mandatory	284	1.8e-79	264.6	0.637	0.982
S7	N/A
S8	NODE_1	NODE_1_288	1904	Mokosh - Mokosh_TypeII	Defense	Mokosh_TypeII_3	1	1	1	1	Mokosh_TypeII__MkoC	mandatory	1172	0	1694.6	0.999	0.997
		NODE_1_289	1905	RM - RM_Type_II	Defense	RM_Type_II_6	1	1	2	1	RM_Type_II__Type_II_MTases_FAM_0	mandatory	475	8.5e-118	391.2	0.987	0.785
		NODE_1_290	1906	RM - RM_Type_II	Defense	RM_Type_II_6	1	1	2	1	RM_Type_II__Type_II_REase01	mandatory	404	2.5e-74	249.8	0.89	0.99
		NODE_1_297	1913	DS-17 - DS-17	Defense	DS-17_2	1	1	1	1	DS-17__DS-17	mandatory	332	2.4e-148	491.9	0.991	0.994
		NODE_1_318	1934	RM - RM_Type_I	Defense	RM_Type_I_5	1	1	3	1	RM__Type_I_S_01	mandatory	468	5.2e-75	251.3	0.543	0.731
		NODE_1_319	1935	RM - RM_Type_I	Defense	RM_Type_I_5	1	1	3	1	RM__Type_I_MTases_FAM_0	mandatory	530	8.8e-253	837.5	0.996	0.968
		NODE_1_320	1936	RM - RM_Type_I	Defense	RM_Type_I_5	1	1	3	1	RM__Type_I_REases_FAM_0.einsi_trimmed	mandatory	1170	0	1140.5	0.975	0.844
	NODE_4	NODE_4_232	3174	RM - RM_Type_III	Defense	RM_Type_III_7	1	1	2	1	RM_Type_III__Type_III_REases_FAM_0.einsi_trimmed	mandatory	991	0	1318.6	0.999	0.993
		NODE_4_233	3175	RM - RM_Type_III	Defense	RM_Type_III_7	1	1	2	1	RM_Type_III__Type_III_MTases_FAM_0	mandatory	653	1.2e-213	709.6	0.986	0.998
	NODE_5	NODE_5_34	1344	gcu24 - gcu24	Defense	gcu24_1	1	1	1	1	gcu24__gcu24	mandatory	373	2.1e-108	361.2	0.893	0.989
S9	NODE_10	NODE_10_51	278	RM - RM_Type_III	Defense	RM_Type_III_2	1	1	2	1	RM_Type_III__Type_III_REases_FAM_0.einsi_trimmed	mandatory	991	0	1322.9	0.999	0.993
		NODE_10_52	279	RM - RM_Type_III	Defense	RM_Type_III_2	1	1	2	1	RM_Type_III__Type_III_MTases_FAM_0	mandatory	653	1.8e-213	708.4	0.986	0.998
	NODE_19	NODE_19_45	2587	Retron - Retron_II	Defense	Retron_II_1	1	1	2	1	Retron__RT_Tot_1	mandatory	312	6.2e-127	420.4	0.99	0.994
		NODE_19_46	2588	Retron - Retron_II	Defense	Retron_II_1	1	1	2	1	Retron_II__NDT	mandatory	321	8.5e-127	420.2	0.975	0.972
S10	NODE_16	NODE_16_28	3619	Retron - Retron_II	Defense	Retron_II_9	1	1	2	1	Retron_II__NDT	mandatory	321	1.4e-126	420.2	0.975	0.972
		NODE_16_29	3620	Retron - Retron_II	Defense	Retron_II_9	1	1	2	1	Retron__RT_Tot_1	mandatory	312	1e-126	420.4	0.99	0.994
	NODE_2	NODE_2_396	863	RM - RM_Type_III	Defense	RM_Type_III_12	1	1	2	1	RM_Type_III__Type_III_REases_FAM_0.einsi_trimmed	mandatory	991	0	1322.9	0.999	0.993
		NODE_2_397	864	RM - RM_Type_III	Defense	RM_Type_III_12	1	1	2	1	RM_Type_III__Type_III_MTases_FAM_0	mandatory	653	5.2e-214	710.9	0.986	0.998
	NODE_3	NODE_3_60	4186	AbiU - AbiU	Defense	AbiU_6	1	1	1	1	AbiU__AbiU	mandatory	566	5e-44	148.9	0.865	0.866
		NODE_3_80	4206	Paris - PARIS_I	Defense	PARIS_I_7	1	1	2	1	Paris_I__AriA_AAA15	mandatory	428	4.9e-85	284.6	0.942	0.993
		NODE_3_81	4207	Paris - PARIS_I	Defense	PARIS_I_7	1	1	2	1	Paris_I__AriB_DUF4435_I	mandatory	289	1.9e-53	180.3	0.887	0.962
		NODE_3_88	4214	PD-T4-1 - PD-T4-1	Defense	PD-T4-1_8	1	1	1	1	PD-T4-1__PD-T4-1	mandatory	401	3.3e-199	659.4	0.992	0.933
		NODE_3_271	4397	CasFinder - CAS_Class1-Subtype-I-E	Defense	CAS_Class1-Subtype-I-E_13	1	1	8	1	cas2_I-E_1	accessory	98	4.1e-40	133.9	1	0.929
		NODE_3_272	4398	CasFinder - CAS_Class1-Subtype-I-E	Defense	CAS_Class1-Subtype-I-E_13	1	1	8	1	cas1_I-E_1	mandatory	307	3.5e-113	375.2	0.996	0.85
		NODE_3_273	4399	CasFinder - CAS_Class1-Subtype-I-E	Defense	CAS_Class1-Subtype-I-E_13	1	1	8	1	cas6e_I_II_III_IV_V_VI_1	mandatory	217	8.9e-73	242.8	0.995	0.977
		NODE_3_274	4400	CasFinder - CAS_Class1-Subtype-I-E	Defense	CAS_Class1-Subtype-I-E_13	1	1	8	1	cas5_I-E_3	mandatory	249	9.9e-55	183.2	0.978	0.723
		NODE_3_275	4401	CasFinder - CAS_Class1-Subtype-I-E	Defense	CAS_Class1-Subtype-I-E_13	1	1	8	1	cas7_I-E_16	mandatory	353	6.2e-118	392.4	1	0.915
		NODE_3_276	4402	CasFinder - CAS_Class1-Subtype-I-E	Defense	CAS_Class1-Subtype-I-E_13	1	1	8	1	cse2gr11_I-E_2	mandatory	187	5.2e-36	122	1	0.818
		NODE_3_277	4403	CasFinder - CAS_Class1-Subtype-I-E	Defense	CAS_Class1-Subtype-I-E_13	1	1	8	1	cas8e_I-E_1	mandatory	519	1.2e-173	576.6	1	0.967
		NODE_3_278	4404	CasFinder - CAS_Class1-Subtype-I-E	Defense	CAS_Class1-Subtype-I-E_13	1	1	8	1	cas3_I_5	accessory	888	1.1e-180	600.6	0.977	0.843
	NODE_5	NODE_5_125	1381	RM - RM_Type_I	Defense	RM_Type_I_11	1	1	3	1	RM__Type_I_REases_FAM_0.einsi_trimmed	mandatory	1170	0	1135.3	0.975	0.844
		NODE_5_126	1382	RM - RM_Type_I	Defense	RM_Type_I_11	1	1	3	1	RM__Type_I_MTases_FAM_0	mandatory	530	4.2e-253	838.6	0.996	0.968
		NODE_5_127	1383	RM - RM_Type_I	Defense	RM_Type_I_11	1	1	3	1	RM__Type_I_S_01	mandatory	470	7.2e-91	303.8	0.705	0.966
		NODE_5_147	1403	DS-17 - DS-17	Defense	DS-17_3	1	1	1	1	DS-17__DS-17	mandatory	332	8.8e-149	493.4	0.991	0.994
		NODE_5_155	1411	BREX - BREX_I	Defense	BREX_I_2	1	1	5.5	1	BREX__brxA_DUF1819	mandatory	203	3.1e-51	171.8	0.978	0.887
		NODE_5_156	1412	BREX - BREX_I	Defense	BREX_I_2	1	1	5.5	1	BREX__brxB_DUF1788	mandatory	201	9e-36	120.7	0.992	0.607
		NODE_5_157	1413	BREX - BREX_I	Defense	BREX_I_2	1	1	5.5	1	BREX__brxC	accessory	1214	0	1410.7	0.966	0.999
		NODE_5_158	1414	BREX - BREX_I	Defense	BREX_I_2	1	1	5.5	1	BREX__pglX1	mandatory	1226	0	1657.8	0.909	0.998
		NODE_5_159	1415	Paris - PARIS_II	Defense	PARIS_II_5	1	1	2	1	Paris_II__AriA_AAA21	mandatory	364	2e-51	173.6	0.856	0.973
		NODE_5_160	1416	Paris - PARIS_II	Defense	PARIS_II_5	1	1	2	1	Paris_II__AriB_DUF4435_II	mandatory	271	3.8e-44	149.8	0.919	0.982
		NODE_5_161	1417	BREX - BREX_I	Defense	BREX_I_2	1	1	5.5	1	BREX__pglZB	mandatory	866	0	1045.1	1	0.999
		NODE_5_162	1418	BREX - BREX_I	Defense	BREX_I_2	1	1	5.5	1	BREX__brxL	mandatory	695	4e-229	760.7	0.682	0.755
		NODE_5_164	1420	Mokosh - Mokosh_TypeII	Defense	Mokosh_TypeII_4	1	1	1	1	Mokosh_TypeII__MkoC	mandatory	1172	0	1701.2	0.999	0.997
S11	NODE_1(1)	NODE_1_136	1119	SoFIC - SoFic	Defense	SoFic_2	1	1	1	1	SoFic__SoFic	mandatory	369	8.7e-100	332.4	0.972	0.97
	NODE_16(9)	NODE_16_77	2081	Dazbog - Dazbog	Defense	Dazbog_3	1	1	2	1	Dazbog__DzbB	mandatory	387	2e-39	133.9	0.93	0.85
		NODE_16_78	2082	Dazbog - Dazbog	Defense	Dazbog_3	1	1	2	1	Dazbog__DzbA	mandatory	404	8.3e-120	398.5	0.982	0.978
		NODE_16_82	2086	Wadjet - Wadjet_III	Defense	Wadjet_III_6	1	1	4	1	Wadjet__JetD_III	mandatory	377	9.3e-63	210.6	0.945	0.96
		NODE_16_83	2087	Wadjet - Wadjet_III	Defense	Wadjet_III_6	1	1	4	1	Wadjet__JetA_III	mandatory	503	6.8e-45	151.7	0.953	0.976
		NODE_16_84	2088	Wadjet - Wadjet_III	Defense	Wadjet_III_6	1	1	4	1	Wadjet__JetB_III	mandatory	264	2.7e-32	110.1	0.98	0.905
		NODE_16_85	2089	Wadjet - Wadjet_III	Defense	Wadjet_III_6	1	1	4	1	Wadjet__JetC_III	mandatory	1528	2.5e-123	411	0.98	0.978
		NODE_16_95	2099	Shango - Shango	Defense	Shango_4	1	1	2	1	Shango__SngA	mandatory	664	2.6e-57	193.5	0.896	0.827
		NODE_16_96	2100	Shango - Shango	Defense	Shango_4	1	1	2	1	Shango__SngB	accessory	439	2.3e-167	555.4	0.945	0.952
		NODE_16_97	2101	Shango - Shango	Defense	Shango_4	1	1	2	1	Shango__SngC	accessory	711	2.4e-211	702.1	0.992	0.983
	NODE_2(1)	NODE_2_133	625	Ceres - Ceres	Defense	Ceres_9	1	1	1	1	Ceres__CrsA1	mandatory	127	7.3e-41	137	0.961	0.953
	NODE_4(2)	NODE_4_139	1928	RosmerTA - RosmerTA	Defense	RosmerTA_1	1	1	2	1	RosmerTA__RmrT_2585209417	mandatory	256	7.2e-75	249.4	0.988	0.965
		NODE_4_140	1929	RosmerTA - RosmerTA	Defense	RosmerTA_1	1	1	2	1	RosmerTA__RmrA_2585209417	mandatory	394	2e-179	594.5	0.995	0.977
	NODE_43(1)	NODE_43_28	3058	gcu233 - gcu233	Defense	gcu233_8	1	1	1	1	gcu233__gcu233	mandatory	184	1.1e-59	199.1	0.988	0.967
	NODE_6(2)	NODE_6_30	1313	Gao_Iet - Gao_Iet	Defense	Gao_Iet_10	1	1	2	1	Gao_Iet__IetS	mandatory	410	2.4e-16	56.9	0.468	0.873
		NODE_6_31	1314	Gao_Iet - Gao_Iet	Defense	Gao_Iet_10	1	1	2	1	Gao_Iet__IetA	mandatory	372	2.4e-88	294.7	0.951	0.968
S12	NODE_16(2)	NODE_16_45	3666	Retron - Retron_II	Defense	Retron_II_9	1	1	2	1	Retron__RT_Tot_1	mandatory	312	1e-126	420.4	0.99	0.994
		NODE_16_46	3667	Retron - Retron_II	Defense	Retron_II_9	1	1	2	1	Retron_II__NDT	mandatory	321	1.4e-126	420.2	0.975	0.972
	NODE_2(2)	NODE_2_105	553	RM - RM_Type_III	Defense	RM_Type_III_12	1	1	2	1	RM_Type_III__Type_III_MTases_FAM_0	mandatory	653	5.2e-214	710.9	0.986	0.998
		NODE_2_106	554	RM - RM_Type_III	Defense	RM_Type_III_12	1	1	2	1	RM_Type_III__Type_III_REases_FAM_0.einsi_trimmed	mandatory	991	0	1322.9	0.999	0.993
	NODE_3(12)	NODE_3_59	4185	AbiU - AbiU	Defense	AbiU_1	1	1	1	1	AbiU__AbiU	mandatory	566	5e-44	148.9	0.865	0.866
		NODE_3_79	4205	Paris - PARIS_I	Defense	PARIS_I_2	1	1	2	1	Paris_I__AriA_AAA15	mandatory	428	4.9e-85	284.6	0.942	0.993
		NODE_3_80	4206	Paris - PARIS_I	Defense	PARIS_I_2	1	1	2	1	Paris_I__AriB_DUF4435_I	mandatory	289	1.9e-53	180.3	0.887	0.962
		NODE_3_87	4213	PD-T4-1 - PD-T4-1	Defense	PD-T4-1_3	1	1	1	1	PD-T4-1__PD-T4-1	mandatory	401	3.3e-199	659.4	0.992	0.933
		NODE_3_270	4396	CasFinder - CAS_Class1-Subtype-I-E	Defense	CAS_Class1-Subtype-I-E_13	1	1	8	1	cas2_I-E_1	accessory	98	4e-40	133.9	1	0.929
		NODE_3_271	4397	CasFinder - CAS_Class1-Subtype-I-E	Defense	CAS_Class1-Subtype-I-E_13	1	1	8	1	cas1_I-E_1	mandatory	307	3.5e-113	375.2	0.996	0.85
		NODE_3_272	4398	CasFinder - CAS_Class1-Subtype-I-E	Defense	CAS_Class1-Subtype-I-E_13	1	1	8	1	cas6e_I_II_III_IV_V_VI_1	mandatory	217	8.9e-73	242.8	0.995	0.977
		NODE_3_273	4399	CasFinder - CAS_Class1-Subtype-I-E	Defense	CAS_Class1-Subtype-I-E_13	1	1	8	1	cas5_I-E_3	mandatory	249	9.8e-55	183.2	0.978	0.723
		NODE_3_274	4400	CasFinder - CAS_Class1-Subtype-I-E	Defense	CAS_Class1-Subtype-I-E_13	1	1	8	1	cas7_I-E_16	mandatory	353	6.2e-118	392.4	1	0.915
		NODE_3_275	4401	CasFinder - CAS_Class1-Subtype-I-E	Defense	CAS_Class1-Subtype-I-E_13	1	1	8	1	cse2gr11_I-E_2	mandatory	187	5.2e-36	122	1	0.818
		NODE_3_276	4402	CasFinder - CAS_Class1-Subtype-I-E	Defense	CAS_Class1-Subtype-I-E_13	1	1	8	1	cas8e_I-E_1	mandatory	519	1.2e-173	576.6	1	0.967
		NODE_3_277	4403	CasFinder - CAS_Class1-Subtype-I-E	Defense	CAS_Class1-Subtype-I-E_13	1	1	8	1	cas3_I_5	accessory	888	1.1e-180	600.6	0.977	0.843
	NODE_5(13)	NODE_5_166	1404	Mokosh - Mokosh_TypeII	Defense	Mokosh_TypeII_7	1	1	1	1	Mokosh_TypeII__MkoC	mandatory	1172	0	1701.2	0.999	0.997
		NODE_5_168	1406	BREX - BREX_I	Defense	BREX_I_5	1	1	5.5	1	BREX__brxL	mandatory	695	4e-229	760.7	0.682	0.755
		NODE_5_169	1407	BREX - BREX_I	Defense	BREX_I_5	1	1	5.5	1	BREX__pglZB	mandatory	866	0	1045.1	1	0.999
		NODE_5_170	1408	Paris - PARIS_II	Defense	PARIS_II_8	1	1	2	1	Paris_II__AriB_DUF4435_II	mandatory	271	3.8e-44	149.8	0.919	0.982
		NODE_5_171	1409	Paris - PARIS_II	Defense	PARIS_II_8	1	1	2	1	Paris_II__AriA_AAA21	mandatory	364	2e-51	173.6	0.856	0.973
		NODE_5_172	1410	BREX - BREX_I	Defense	BREX_I_5	1	1	5.5	1	BREX__pglX1	mandatory	1226	0	1657.8	0.909	0.998
		NODE_5_173	1411	BREX - BREX_I	Defense	BREX_I_5	1	1	5.5	1	BREX__brxC	accessory	1214	0	1410.7	0.966	0.999
		NODE_5_174	1412	BREX - BREX_I	Defense	BREX_I_5	1	1	5.5	1	BREX__brxB_DUF1788	mandatory	201	9e-36	120.7	0.992	0.607
		NODE_5_175	1413	BREX - BREX_I	Defense	BREX_I_5	1	1	5.5	1	BREX__brxA_DUF1819	mandatory	203	3.1e-51	171.8	0.978	0.887
		NODE_5_183	1421	DS-17 - DS-17	Defense	DS-17_6	1	1	1	1	DS-17__DS-17	mandatory	332	8.8e-149	493.4	0.991	0.994
		NODE_5_203	1441	RM - RM_Type_I	Defense	RM_Type_I_11	1	1	3	1	RM__Type_I_S_01	mandatory	470	7.2e-91	303.8	0.705	0.966
		NODE_5_204	1442	RM - RM_Type_I	Defense	RM_Type_I_11	1	1	3	1	RM__Type_I_MTases_FAM_0	mandatory	530	4.2e-253	838.6	0.996	0.968
		NODE_5_205	1443	RM - RM_Type_I	Defense	RM_Type_I_11	1	1	3	1	RM__Type_I_REases_FAM_0.einsi_trimmed	mandatory	1170	0	1135.3	0.975	0.844

## Sheet: Table S6
Table S6. Prophage regions and completeness identified in Salmonella strains using PHASTER
Name	Total length (Kb)	GC%	Region	Node	Region length (kb)	Completeness	Score	Total proteins	Region position	Most common phage	GC %	Intact	Questionable	Incomplete	In total	Total prophage (Kb)	Lysogen genome (Kb)	prophage (%) in genome
S1	4901.42	52.22	1	10	54	intact	150	56	18627-72722	PHAGE_Salmon_Fels_1_NC_010391(46)	51.36	4	1	7	12	0.2602	0.1405	0.00530867
			2	2	6.3	incomplete	30	10	212031-218393	PHAGE_Shigel_SfIV_NC_022749 (2)	45.84
			3	5	13.9	incomplete	20	14	132706-146663	PHAGE_Escher_RCS47_NC_042128(4)	54.59
			4	5	27.2	intact	150	36	311537-338770	PHAGE_Salmon_Fels_2_NC_010463(30)	51.01
			5	1	32.1	questionable	80	13	58989-91163	PHAGE_Phage_Gifsy_2_NC_010393(3)	49.59
			6	1	11.5	incomplete	60	9	82721-94271	PHAGE_Entero_HK629_NC_019711(2)	43.39
			7	1	28.4	intact	150	31	901832-930330	PHAGE_Phage_Gifsy_2_NC_010393(26)	52.39
			8	8	7.4	incomplete	20	8	87352-94755	PHAGE_Escher_500465_2_NC_049343(4)	53.09
			9	11	30.9	intact	150	33	149290-180237	PHAGE_Phage_Gifsy_1_NC_010392(29)	52.22
			10	12	20.4	incomplete	50	25	121059-141478	PHAGE_Burkho_phiE255_NC_009237(14)	50.59
			11	7	17.7	incomplete	50	23	3090-20833	PHAGE_Salmon_118970_sal3_NC_031940(5)	48.38
			12	14	10.4	incomplete	50	16	33882-44378	PHAGE_Salmon_SJ46_NC_031129(3)	53.34
S2	4745.59	52.15	1	22	8.1	incomplete	40	10	7342-15446	PHAGE_Salmon_SJ46_NC_031129(3)	52.28	4	0	6	10	0.2182	0.1489	0.00459795
			2	20	40.6	intact	150	53	784-41450	PHAGE_Salmon_118970_sal3_NC_031940(22)	52.23
			3	2	63	intact	150	53	69274-132371	PHAGE_Salmon_epsilon34_NC_011976(14)	48.67
			4	15	6.2	incomplete	40	9	3-6225	PHAGE_Phage_Gifsy_2_NC_010393(3)	46.6
			5	1	14.7	incomplete	60	9	483767-498550	PHAGE_Entero_lambda_NC_001416(2)	48.65
			6	1	12.6	incomplete	60	16	504202-516860	PHAGE_Salmon_SEN1_NC_029003(2)	46.54
			7	6	26.7	intact	100	33	218506-245289	PHAGE_Salmon_SEN34_NC_028699(25)	50.27
			8	4	20.3	incomplete	60	27	309400-329742	PHAGE_Burkho_phiE255_NC_009237(14)	50.27
			9	30	18.6	intact	150	25	2-18664	PHAGE_Phage_Gifsy_2_NC_010393(23)	53.54
			10	12	7.4	incomplete	20	8	131186-138589	PHAGE_Escher_500465_2_NC_049343(4)	52.89
S3
S4	2236.31	52.09	1	10	36.9	intact	110	51	8771-45709	PHAGE_Burkho_phiE255_NC_009237(26)	54.52	2	0	2	4	0.089	0.0539	0.00397977
			2	107	17	intact	107	15	3-17083	PHAGE_Entero_P4_NC_001609(10)	50.83
			3	50	12.3	incomplete	50	15	125334-137711	PHAGE_Salmon_SJ46_NC_031129(2)	49.24
			4	50	22.8	incomplete	50	14	80762-103564	PHAGE_Burkho_vB_BmuP_KL4_NC_047958(1)	46.77
S5	4691.54	52.18	1	9	17.2	incomplete	60	15	56-17290	PHAGE_Phage_Gifsy_2_NC_010393(8)	48.73	3	1	5	9	0.2298	0.1168	0.00489818
			2	9	7.7	incomplete	60	10	215841-223572	PHAGE_Phage_Gifsy_2_NC_010393(5)	49.02
			3	1	44.2	incomplete	40	62	464373-508621	PHAGE_Entero_phiT5282H_NC_049429(19)	51.61
			4	1	30.2	questionable	80	31	815839-846059	PHAGE_Entero_phiP27_NC_003356(4)	48.47
			5	1	10	intact	140	20	1060424-1070497	PHAGE_Phage_Gifsy_2_NC_010393(6)	46.9
			6	6	7.4	incomplete	20	8	131105-138508	PHAGE_Escher_500465_2_NC_049343(4)	53.19
			7	7	43.9	intact	150	50	210081-254073	PHAGE_Phage_Gifsy_1_NC_010392(32)	50.11
			8	8	62.9	intact	140	61	35991-98973	PHAGE_Salmon_ST64T_NC_004348(15)	48.99
			9	9	6.3	incomplete	30	10	334380-340742	PHAGE_Shigel_SfIV_NC_022749(2)	45.65
S6	1913.57	51.17	1	17	25	incomplete	30	25	11655-36689	PHAGE_Entero_933W_NC_000924(6)	46.1	2	0	3	5	0.1625	0.0813	0.00849198
			2	2	45.6	intact	107	23	306047-351692	PHAGE_Entero_P4_NC_001609(10)	48.91
			3	15	35.7	intact	150	34	46706-82475	PHAGE_Entero_fiAA91_ss_NC_022750(18)	51.54
			4	19	25.9	incomplete	40	30	109-26066	PHAGE_Salmon_118970_sal3_NC_031940(5)	49.75
			5	6	30.3	incomplete	40	34	59-30370	PHAGE_Shigel_POCJ13_NC_025434(6)	45.6
S7
S8	4674.69	52.24	1	13	12	intact	110	13	299-12365	PHAGE_Salmon_Fels_1_NC_010391(5)	46.19	3	1	3	7	0.2142	0.1085	0.00458212
			2	10	57.3	intact	140	59	150809-208159	PHAGE_Salmon_SEN34_NC_028699(29)	51.28
			3	20	39.2	intact	103	39	28307-67506	PHAGE_Klebsi_4LV2017_NC_047818(22)	52.33
			4	17	11.8	incomplete	50	10	70242-82114	PHAGE_Salmon_SEN1_NC_029003(2)	51.59
			5	5	38.7	questionable	90	40	37457-76255	PHAGE_Cronob_ESSI_2_NC_047854(26)	50.59
			6	6	17.7	incomplete	60	25	2282-20018	PHAGE_Salmon_118970_sal3_NC_031940(6)	48.38
			7	4	37.5	incomplete	60	38	3-37601	PHAGE_Escher_500465_1_NC_049342(9)	52.33
S9	2936.05	52.23	1	25	20.7	incomplete	60	19	206-20991	PHAGE_Salmon_SPN3UB_NC_019545(10)	50.38	2	1	3	6	0.12	0.0548	0.00408712
			2	27	17.7	incomplete	50	23	2433-20176	PHAGE_Salmon_118970_sal3_NC_031940(5)	48.38
			3	9	26.4	intact	130	34	149190-175641	PHAGE_Edward_GF_2_NC_026611(15)	50.75
			4	1	15.3	questionable	70	13	6288-21683	PHAGE_Salmon_Fels_1_NC_010391(3)	51.35
			5	1	11.5	incomplete	60	9	22127-33676	PHAGE_Entero_lambda_NC_001416(2)	43.39
			6	1	28.4	intact	150	32	841020-869517	PHAGE_Phage_Gifsy_2_NC_010393(26)	52.38
S10	4900.18	52.22	1	10	54	intact	150	56	18627-72722	PHAGE_Salmon_Fels_1_NC_010391(46)	51.36	4	1	6	11	0.2352	0.1513	0.00479982
			2	2	6.3	incomplete	30	10	211776-218138	PHAGE_Shigel_SfIV_NC_022749(2)	45.84
			3	1	28.6	intact	150	31	1-28631	PHAGE_Phage_Gifsy_2_NC_010393(26)	52.36
			4	1	13.9	questionable	80	22	842684-856619	PHAGE_Salmon_Fels_1_NC_010391(3)	46.38
			5	8	7.4	incomplete	20	8	87352-94755	PHAGE_Escher_500465_2_NC_049343(4)	53.09
			6	11	30.2	intact	150	33	3-30257	PHAGE_Phage_Gifsy_1_NC_010392(28)	52.6
			7	12	20.4	incomplete	50	25	121059-141478	PHAGE_Burkho_phiE255_NC_009237(14)	50.59
			8	7	17.7	incomplete	50	23	3090-20833	PHAGE_Salmon_118970_sal3_NC_031940(5)	48.38
			9	3	38.5	intact	150	49	42716-81250	PHAGE_Salmon_Fels_2_NC_010463(40)	51.65
			10	3	7.8	incomplete	30	8	246124-253961	PHAGE_Salmon_SJ46_NC_031129(2)	51.7
			11	14	10.4	incomplete	40	15	47500-57996	PHAGE_Salmon_SJ46_NC_031129(3)	53.34
S11	4396.58	43.66	1	18	6.6	incomplete	20	8	29121-35735	PHAGE_Mycoba_Avani_NC_023698(1)	42.19	0	0	5	5	0.0379	0	0.000862034
			2	16	7.9	incomplete	10	10	48204-56196	PHAGE_Escher_RCS47_NC_042128(3)	42.9
			3	51	6.8	incomplete	20	10	5033-11894	PHAGE_Bacill_PfEFR_5_NC_031055(1)	34.03
			4	66	8.4	incomplete	20	9	153-8610	PHAGE_Bacill_AR9_NC_031039(1)	45.08
			5	35	8.2	incomplete	20	8	3456-11752	PHAGE_Synech_S_MbCM100_NC_023584(3)	47.57
S12	4901.04	52.22	1	10	45.4	intact	150	56	128527-174001	PHAGE_Salmon_Fels_1_NC_010391(45)	51.69	4	1	6	11	0.2271	0.1432	0.00463371
			2	2	6.3	incomplete	30	9	319531-325893	PHAGE_Shigel_SfIV_NC_022749(2)	45.84
			3	1	28.4	intact	150	31	3-28501	PHAGE_Phage_Gifsy_2_NC_010393(26)	52.39
			4	1	13.9	questionable	80	22	842415-856350	PHAGE_Phage_Gifsy_2_NC_010393(3)	46.38
			5	8	7.4	incomplete	20	8	131133-138536	PHAGE_Escher_500465_2_NC_049343(4)	53.09
			6	11	30.9	intact	150	33	149290-180237	PHAGE_Phage_Gifsy_1_NC_010392(29)	52.22
			7	12	20.4	incomplete	50	24	18173-38592	PHAGE_Burkho_BcepMu_NC_005882(14)	50.59
			8	7	17.7	incomplete	50	23	3090-20833	PHAGE_Salmon_118970_sal3_NC_031940(5)	48.38
			9	3	38.5	intact	150	49	42716-81250	PHAGE_Salmon_Fels_2_NC_010463(40)	51.65
			10	3	7.8	incomplete	30	8	246124-253961	PHAGE_Salmon_SJ46_NC_031129(2)	51.7
			11	14	10.4	incomplete	40	16	33882-44378	PHAGE_Salmon_SJ46_NC_031129(3)	53.34
Strain	Intact	Questionable	Incomplete	Defective	In total	Total prophage (Mb)	Lysogen genome (Mb)	prophage (%) in genome			Strain	Intact Percentage (%)	Defective Percentage (%)		Strain	Intact	Defective	In total
S1	4	1	7	8	12	0.2602	0.1405	0.00530867			S1	33.33	66.67		S1	4	8	12
S2	4	0	6	6	10	0.2182	0.1489	0.00459795			S2	40	60		S2	4	6	10
S4	2	0	2	2	4	0.089	0.0539	0.00397977			S4	50	50		S4	2	2	4
S5	3	1	5	6	9	0.2298	0.1168	0.00489818			S5	33.33	66.67		S5	3	6	9
S6	2	0	3	3	5	0.1625	0.0813	0.00849198			S6	40	60		S6	2	3	5
S8	3	1	3	4	7	0.2142	0.1085	0.00458212			S8	42.86	57.14		S8	3	4	7
S9	2	1	3	4	6	0.12	0.0548	0.00408712			S9	33.33	66.67		S9	2	4	6
S10	4	1	6	7	11	0.2352	0.1513	0.00479982			S10	36.36	63.64		S10	4	7	11
S11	0	0	5	5	5	0.0379	0	0.000862034			S11	0	100		S11	0	5	5
S12	4	1	6	7	11	0.2271	0.1432	0.00463371			S12	36.36	63.64		S12	4	7	11

## Sheet: Table S7
Table : SeqSero2 antigen prediction
Strains	O antigen prediction	H1 antigen prediction(fliC)	H2 antigen prediction(fljB)	Predicted antigenic profile	Predicted serotype	Subspecies	Serovar
S1	4	i	1,2	4:i:1,2	Typhimurium	enterica	Typhimurium
S2	7	c	1,5	7:c:1,5	Choleraesuis	enterica	Choleraesuis
S3	-	-	-	-:-:-	- -:-:-	enterica	Choleraesuis
S4	9	d	-	9:d:-	Typhi	enterica	Typhi
S5	9	g,m,q	-	9:g,m,q:-	I 9:g,m,q:-	enterica	Typhi/Moscow
S6	-	-	-	-:-:-	- -:-:-
S7	-	-	-	-:-:-	- -:-:-
S8	4	b	1,2	4:b:1,2	Paratyphi B	enterica	Paratyphi B
S9	4	i	-	4:i:-	I 4,[5],12:i:-	enterica	I 1,4,[5],12:i:-
S10	4	i	1,2	4:i:1,2	Typhimurium	enterica	Typhimurium
S11	-	-	-	-:-:-	- -:-:-
S12	4	i	1,2	4:i:1,2	Typhimurium	enterica	Typhimurium
Category	Antigen / Serotype	Numerical Code
O antigen (LPS)	Not detected / undetermined	-1
	O4	1					Strains	O antigen prediction	Serovar
	O7	2					S1	4	Typhimurium
	O9	3					S2	7	Choleraesuis
H1 flagellar antigen (fliC)	Not detected	0					S3	-	Choleraesuis
	b	1					S4	9	Typhi
	c	2					S5	9	Typhi/Moscow
	d	3					S6	-	Salmonella spp.
	g,m,q	4					S7	-	Paratyphi A
	i	5					S8	4	Paratyphi B
H2 flagellar antigen (fljB)	Not detected	0					S9	4	Salmonella spp.
	1,2	1					S10	4	Typhimurium
	1,5	2					S11	-	Typhimurium
Predicted serovar	Not assigned	0					S12	4	Typhimurium
	Typhimurium	1
	Choleraesuis	2
	Typhi	3
	Typhi/Moscow	4
	Paratyphi B	5
	Salmonella spp.(I 4,[5],12:i:-)	6
	Paratyphi A	7
Strains	O antigen	H1 (fliC)	H2 (fljB)	Serovar	Serovar
S1	1	5	1	1	Typhimurium
S2	2	2	2	2	Choleraesuis
S3	-1	0	0	2	Choleraesuis
S4	3	3	0	3	Typhi
S5	3	4	0	4	Typhi/Moscow
S6	-1	0	0	6	Salmonella spp.
S7	-1	0	0	7	Paratyphi A
S8	1	1	1	5	Paratyphi B
S9	1	5	0	6	Salmonella spp.	I 1,4,[5],12:i:-
S10	1	5	1	1	Typhimurium
S11	-1	0	0	1	Typhimurium
S12	1	5	1	1	Typhimurium
